# Supplementary material for: Truncated Milk Fat Globule-EGF-like Factor 8 Ameliorates Liver Fibrosis via Inhibition of Integrin-TGFβ Receptor Interaction
Source: Biomedicines. 2021 Oct 24;9(11):1529. doi: 10.3390/biomedicines9111529 (PMC8615163; doi:10.3390/biomedicines9111529)
Supplement: Supplementary file 1 [file biomedicines-09-01529-s001.zip]

Archive with 1 entries (1 files):
- biomedicines-1372624-supplementary-revised.pdf
